# Supplementary material for: Impact of prior intravenous thrombolysis on first-line thrombectomy strategy. A secondary analysis of the VECTOR trial
Source: Eur Stroke J. 2026 Jul 24;11(7):aakag087. doi: 10.1093/esj/aakag087 (PMC13398693; doi:10.1093/esj/aakag087)
Supplement: Supplementary_material_aakag087 [file supplementary_material_aakag087.zip]

Archive with 3 entries (3 files):
- Supplemental_Figure_2_aakag087.docx
- Supplemental Figure 1.docx
- Supplemental_Figure_1_aakag087.docx
